# Supplementary material for: All three quinone species play distinct roles in ensuring optimal growth under aerobic and fermentative conditions in E. coli K12
Source: PLoS One. 2018 Apr 3;13(4):e0194699. doi: 10.1371/journal.pone.0194699 (PMC5882134; doi:10.1371/journal.pone.0194699)
Supplement: S1 Dataset — This file contains the following: Suppl_data_aerobe.docx: Time course data for biomass and by-products from aerobic growth experiments. Suppl_data_anaerobe.docx: Time course data for biomass and by-products from anaerobic growth experiments. Suppl_data_CellRox: Individual data from oxidative stress measurements. Suppl_data_Quinone_aerobe.docx: Individual quinone concentrations from aerobic growth experiments. Suppl_data_Quinone_anaerobe.docx: Individual quinone concentrations from anaerobic growth experiments. (ZIP) [file pone.0194699.s002.zip]

Archive with 5 entries (5 files):
- Suppl_Data/Suppl_data_aerobe.docx
- Suppl_Data/Suppl_data_anaerobe.docx
- Suppl_Data/Suppl_data_CellROX.docx
- Suppl_Data/Suppl_data_Quinone aerobe.docx
- Suppl_Data/Suppl_data_Quinone anaerobe.docx
